# Supplementary material for: Musashi2 Is Required for the Self-Renewal and Pluripotency of Embryonic Stem Cells
Source: PLoS One. 2012 Apr 4;7(4):e34827. doi: 10.1371/journal.pone.0034827 (PMC3319613; doi:10.1371/journal.pone.0034827)
Supplement: Table S1 — Genes more highly expressed (>1.9-fold, <2.5-fold) in Msi2-shRNA #1 treated ESC. (XLS) [file pone.0034827.s003.xls]

## Sheet: Table S1
Table S1. Genes more highly expressed (>1.9-fold, <2.5-fold) in Msi2-shRNA #1 treated ESC
Gene Description	Gene Symbol	Gene Accession	Msi/Scr
tumor necrosis factor receptor superfamily, member 19	Tnfrsf19	NM_013869	2.4795
NADH dehydrogenase subunit 6	ND6	ENSMUST00000082419	2.47806
neurofilament, light polypeptide	Nefl	NM_010910	2.47217
double homeobox B-like	Duxbl	NM_183389	2.45048
connective tissue growth factor	Ctgf	NM_010217	2.41564
chromodomain helicase DNA binding protein 7	Chd7	NM_001081417	2.41182
plexin domain containing 2	Plxdc2	NM_026162	2.38611
CDC42 effector protein (Rho GTPase binding) 5	Cdc42ep5	NM_021454	2.37904
solute carrier family 40 (iron-regulated transporter), member 1	Slc40a1	NM_016917	2.37821
interleukin 17 receptor D	Il17rd	NM_134437	2.37339
adenosine kinase	Adk	NM_134079	2.33199
insulin receptor substrate 2	Irs2	NM_001081212	2.32865
peroxidasin homolog (Drosophila)	Pxdn	NM_181395	2.32417
ephrin B2	Efnb2	NM_010111	2.29769
paternally expressed 3	Peg3	NM_008817	2.24958
sarcoglycan, epsilon	Sgce	NM_001130190	2.24135
chromodomain helicase DNA binding protein 7	Chd7	NM_001081417	2.23031
fibroblast growth factor 5	Fgf5	NM_010203	2.20194
PDZ and LIM domain 7	Pdlim7	NM_001114088	2.18781
neuropilin (NRP) and tolloid (TLL)-like 2	Neto2	NM_001081324	2.18327
sulfatase 1	Sulf1	NM_172294	2.16325
FAT tumor suppressor homolog 1 (Drosophila)	Fat1	NM_001081286	2.15748
zyxin	Zyx	NM_011777	2.15542
epithelial splicing regulatory protein 1	Esrp1	NM_194055	2.15063
Kruppel-like factor 7 (ubiquitous)	Klf7	NM_033563	2.12047
stratifin	Sfn	NM_018754	2.10895
LIM domain containing preferred translocation partner in lipoma	Lpp	NM_178665	2.10616
proviral integration site 2	Pim2	NM_138606	2.10077
caldesmon 1	Cald1	NM_145575	2.09947
annexin A3	Anxa3	NM_013470	2.08934
MAP7 domain containing 3	Mtap7d3	NM_177293	2.08484
chromodomain helicase DNA binding protein 7	Chd7	NM_001081417	2.0741
proteasome (prosome, macropain) 28 subunit, beta	Psme2	NM_011190	2.07084
proteasome (prosome, macropain) 28 subunit, beta	Psme2	NM_011190	2.0704
PERP, TP53 apoptosis effector	Perp	NM_022032	2.06461
tetraspanin 2	Tspan2	NM_027533	2.0589
unc-5 homolog B (C. elegans)	Unc5b	NM_029770	2.05738
immunoglobulin superfamily, DCC subclass, member 4	Igdcc4	NM_020043	2.03523
Wilms tumor 1 homolog	Wt1	NM_144783	2.0348
GLI-Kruppel family member GLI3	Gli3	NM_008130	2.02807
necdin	Ndn	NM_010882	2.02455
sterol O-acyltransferase 1	Soat1	NM_009230	2.01839
chromodomain helicase DNA binding protein 7	Chd7	NM_001081417	2.01782
chromodomain helicase DNA binding protein 7	Chd7	NM_001081417	2.0157
potassium voltage-gated channel, subfamily G, member 3	Kcng3	NM_153512	2.01344
filamin C, gamma	Flnc	NM_001081185	2.01166
mesoderm specific transcript	Mest	NM_008590	2.00423
solute carrier family 43, member 1	Slc43a1	NM_001081349	2.00242
discoidin domain receptor family, member 1	Ddr1	NM_007584	2.00103
