# Supplementary material for: Musashi2 Is Required for the Self-Renewal and Pluripotency of Embryonic Stem Cells
Source: PLoS One. 2012 Apr 4;7(4):e34827. doi: 10.1371/journal.pone.0034827 (PMC3319613; doi:10.1371/journal.pone.0034827)
Supplement: Table S2 — Genes more highly expressed (>1.9-fold, <2.5-fold) in control scr-shRNA treated ESC. (XLS) [file pone.0034827.s004.xls]

## Sheet: Table S2
Table S2. Genes more highly expressed (>1.9-fold, <2.5-fold) in control scr-shRNA treated ESC
Name	Gene Symbol	Gene Accession	Msi/Scr
nephrosis 1 homolog, nephrin (human)	Nphs1	NM_019459	0.400557
platelet derived growth factor receptor, alpha polypeptide	Pdgfra	NM_011058	0.402297
runt related transcription factor 1	Runx1	NM_001111023	0.405365
bone morphogenetic protein 6	Bmp6	NM_007556	0.406321
SRY-box containing gene 17	Sox17	NM_011441	0.406588
solute carrier organic anion transporter family, member 2a1	Slco2a1	NM_033314	0.40911
yippee-like 2 (Drosophila)	Ypel2	NM_001005341	0.411071
trichorhinophalangeal syndrome I (human)	Trps1	NM_032000	0.418725
vesicle-associated membrane protein 8	Vamp8	NM_016794	0.418831
lymphocyte antigen 6 complex, locus A	Ly6a	NM_010738	0.419346
jumonji C domain-containing histone demethylase 1 homolog D (S. cerevisiae)	Jhdm1d	NM_001033430	0.422857
RIKEN cDNA 1600029D21 gene	1600029D21Rik	NM_029639	0.425621
neuregulin 1	Nrg1	NM_178591	0.426164
angiomotin	Amot	NM_153319	0.427272
solute carrier family 13 (sodium-dependent citrate transporter), member 5	Slc13a5	NM_001004148	0.429784
immunoglobin superfamily, member 21	Igsf21	NM_198610	0.432576
glutathione peroxidase 2	Gpx2	NM_030677	0.435482
family with sequence similarity 129, member A	Fam129a	NM_022018	0.436757
muscle and microspikes RAS	Mras	NM_008624	0.436823
growth arrest specific 6	Gas6	NM_019521	0.43706
fructose bisphosphatase 2	Fbp2	NM_007994	0.442784
START domain containing 8	Stard8	NM_199018	0.442961
muscle and microspikes RAS	Mras	NM_008624	0.443599
RIKEN cDNA 2610305D13 gene	2610305D13Rik	NM_145078	0.456499
leukemia inhibitory factor receptor	Lifr	NM_013584	0.45678
GATA binding protein 6	Gata6	NM_010258	0.462074
myoferlin	Myof	NM_001099634	0.462132
DnaJ (Hsp40) homolog, subfamily C, member 6	Dnajc6	NM_198412	0.462241
cathepsin L	Ctsl	NM_009984	0.462578
nidogen 1	Nid1	NM_010917	0.463902
ephrin A3	Efna3	NM_010108	0.467216
collagen, type IV, alpha 1	Col4a1	NM_009931	0.467533
phospholipid transfer protein	Pltp	NM_011125	0.468572
polymerase (DNA directed), alpha 1	Pola1	NM_008892	0.473531
histone cluster 1, H2bc	Hist1h2bc	NM_023422	0.476206
procollagen-proline, 2-oxoglutarate 4-dioxygenase (proline 4-hydroxylase), alpha 1 polypeptide	P4ha1	NM_011030	0.479199
amino-terminal enhancer of split	Aes	NM_010347	0.479344
junction adhesion molecule 2	Jam2	NM_023844	0.47983
glycerophosphodiester phosphodiesterase domain containing 5	Gdpd5	NM_201352	0.483551
apolipoprotein C-I	Apoc1	NM_007469	0.483555
predicted gene 9904	Gm9904	DQ973493	0.486188
secreted phosphoprotein 1	Spp1	NM_009263	0.488813
dipeptidylpeptidase 4	Dpp4	NM_010074	0.491629
transcobalamin 2	Tcn2	NM_015749	0.492564
cordon-bleu	Cobl	NM_172496	0.496122
T-box 3	Tbx3	NM_011535	0.499325
